# Supplementary material for: Displacement of Racially and Ethnically Minoritized Groups after the Installation of Stormwater Control Measures (i.e., Green Infrastructure): A Case Study of Washington, DC
Source: Int J Environ Res Public Health. 2021 Sep 24;18(19):10054. doi: 10.3390/ijerph181910054 (PMC8508036; doi:10.3390/ijerph181910054)
Supplement: Supplementary file 1 [file ijerph-18-10054-s001.zip]

Archive with 1 entries (1 files):
- ijerph-1367958-supplementary.pdf
